# Supplementary material for: LED Light-Induced ROS Differentially Regulates Focal Adhesion Kinase Activity in HaCaT Cell Viability
Source: Curr Issues Mol Biol. 2022 Mar 4;44(3):0. doi: 10.3390/cimb44030082 (PMC8947587; doi:10.3390/cimb44030082)
Supplement: Supplementary file 1 [file cimb-44-00082-s001.zip]

Archive with 2 entries (2 files):
- Supplemental figures.pdf
- Supplemental Information (KJS).pdf
